# Supplementary material for: Bulk-surface coupling identifies the mechanistic connection between Min-protein patterns in vivo and in vitro
Source: Nat Commun. 2021 Jun 3;12:3312. doi: 10.1038/s41467-021-23412-5 (PMC8175580; doi:10.1038/s41467-021-23412-5)
Supplement: Supplementary file 24 — Source Data File [file 41467_2021_23412_MOESM24_ESM.xlsx]

## Sheet: Figure 1C
Fig1c	height	MinE/D ratio	MinE	MinD
	2	1	A_3_E_2_4	A_3_D_2_4
	6	1	B_3_E_1_1	B_3_D_1_1
	15	1	D_3_E_2_1	D_3_D_2_1
	25	1	E_3_E_3_1	E_3_D_3_1
	57	1	F_3_E_3_2	F_3_D_3_2

## Sheet: Figure 3
Fig 3
	pattern	MinE	MinD
	SW	B_3_E_1_1	B_3_D_1_1
	OSC	E_2_E_1_3	E_2_D_1_3
	TW	F_4_E_2_1	F_4_D_2_1
	amoeba	B_6_E_2	B_6_D_2

## Sheet: Figure 4E
Fig 4E
	heights (microns)	10	21	26	30	43	51
	Correlation		frequencies (%) per height
	-1	0	0	0	0	0	0
	-0.9	0	0.930736	0.281385	0	0	0
	-0.8	0	8.07359	5.15152	0.865801	0.21645	0.367965
	-0.7	0	7.64069	14.9784	10.8658	3.61472	3.0303
	-0.6	0	5.54113	24.0693	17.9221	9.41558	5.62771
	-0.5	0	4.87013	18.3983	13.8745	12.1429	5.28139
	-0.4	0	3.87446	10.5195	9.43723	10.8225	6.68831
	-0.3	0.021645	3.74459	7.07792	7.38095	9.93506	7.31602
	-0.2	0.21645	4.89177	5.80087	5.82251	10	7.09957
	-0.1	2.48918	5.21645	4.80519	5.21645	8.59307	9.91342
	0	2.8355	4.54545	3.91775	5.30303	8.98268	10.8874
	0.1	1.2987	3.13853	2.07792	4.78355	6.9697	10.4113
	0.2	0.30303	2.8355	1.08225	3.57143	5.36797	8.63636
	0.3	0.108225	3.18182	0.909091	3.07359	3.87446	6.5368
	0.4	0.281385	3.0303	0.281385	2.1645	3.24675	5.02165
	0.5	0.367965	3.8961	0.21645	2.20779	2.42424	3.85281
	0.6	0.974026	4.28571	0.194805	1.77489	1.81818	2.94372
	0.7	2.55411	5.56277	0.12987	2.33766	1.40693	2.03463
	0.8	6.25541	7.03463	0.0649351	1.92641	0.735931	2.57576
	0.9	63.3117	13.6147	0.04329	1.45022	0.4329	1.75325
	1	18.9827	4.09091	0	0.021645	0	0.021645

## Sheet: Figure 4G
Fig 4G
	height	in-phase %	anti-phase %	total %
	10	92.0779	0	92.0779
	20.5	27.7922	29.3398	57.132
	26	0.4329	44.4805	44.9134
	30	7.51082	29.6537	37.1645
	43	4.39394	13.2468	17.6407
	51	9.329	9.02597	18.355

## Sheet: Supplementary Figure 1
S1	MinE	MinD
	B_3_E_1_1	B_3_D_1_1

## Sheet: Supplementary Figure 9C
S9
	pattern	height	E/D ratio	MinE	MinD
	Travelling waves	25	3	F_5_E_1_3	F_5_D_1_3
		3	2	A_4_E_3_2	A_4_D_3_2
		6	2	B_4_E_3_2	B_4_D_3_2
		8	2	C_4_E_3_1	C_4_D_3_1
		15	2	D_4_E_1_3	D_4_D_1_3
		25	2	E_4_E_1_2	E_4_D_1_2
		57	2	F_4_E_1_1	F_4_D_1_1
		57	1	F_3_E_3_2	F_3_D_3_2
	Standing wave chaos	6	2	B_4_E_3_4	B_4_D_3_4
		15	2	D_4_E_2_2	D_4_D_2_2
		2	1	A_3_E_1_1	A_3_D_1_1
		6	1	B_3_E_1_5	B_3_D_1_5
		8	1	C_3_E_1_2	C_3_D_1_2
		25	1	E_3_E_2_1	E_3_D_2_1
		2	0.75	A_2_E_1_3	A_2_D_1_3
		6	0.75	B_2_E_1_1	B_2_D_1_1
		57	0.75	F_2_E_1_4	F_2_D_1_4
		6	0.5	B_1_E_2_4	B_1_D_2_4
		57	0.5	F_1_E_2_4	F_1_D_2_4
	Large scale oscilaltions	15	2	D_4_E_3_3	D_4_D_3_3
		25	2	E_4_E_3_1	E_4_D_3_1
		6	1	B_3_E_3_2	B_3_D_3_2
		8	1	C_3_E_3_2	C_3_D_3_2
		15	1	D_3_E_3_3	D_3_D_3_3
		25	1	E_3_E_2_2	E_3_D_2_2
		8	0.75	C_2_E_1_1	C_2_D_1_1
		15	0.75	D_2_E_1_3	D_2_D_1_3
		2	0.75	E_2_E_1_3	E_2_D_1_3
		8	0.5	C_1_E_2_1	C_1_D_2_1
		15	0.5	D_1_E_2_2	D_1_D_2_2
		25	0.5	E_1_E_2_2	E_1_D_2_2
	Segmented Waves	2	3	A_5_E_1_1	A_5_D_1_1
		6	3	B_5_E_1_1	B_5_D_1_1
		8	3	C_5_E_1_2	C_5_D_1_2
		15	3	D_5_E_1_2	D_5_D_1_2
		25	3	E_5_E_1_1	E_5_D_1_1
		2	2	A_4_E_1_1	A_4_D_1_1
		6	2	B_4_E_2_1	B_4_D_2_1
		8	2	C_4_E_1_1	C_4_D_1_1
		6	0.75	B_2_E_1_2	B_2_D_1_2

## Sheet: Supplementary Figure 10
S10
	pattern	height	E/D ratio	wavelength [um]	period [min]	MinE	MinD
	Large scale oscilaltions	15	2	81.9263	2	D_4 _E_3_2	D_4_D_3_2
		15	2	97.6528	2	D_4 _E_3_3	D_4_D_3_3
		15	2	95.8944	2	D_4 _E_3_4	D_4_D_3_4
		25	2		2	E_4 _E_3_1	E_4_D_3_1
		25	2		2	E_4 _E_3_2	E_4_D_3_2
		6	1	25.311	16	B_3 _E_3_1	B_3_D_3_1
		6	1	23.8498	22.5	B_3 _E_3_2	B_3_D_3_2
		8	1	49.4579	12.5	C_3 _E_3_1	C_3_D_3_1
		8	1	32.0969	15	C_3 _E_3_2	C_3_D_3_2
		15	1		5	D_3 _E_2_1	D_3_D_2_1
		15	1	107.039	10.5	D_3 _E_2_2	D_3_D_2_2
		15	1	63.8223	8	D_3 _E_2_3	D_3_D_2_3
		15	1		5	D_3 _E_2_4	D_3_D_2_4
		15	1	39.0809	11	D_3 _E_3_1	D_3_D_3_1
		15	1	114.073	7.25	D_3 _E_3_2	D_3_D_3_2
		15	1	110.729	4	D_3 _E_3_3	D_3_D_3_3
		25	1	92.972	3	E_3 _E_2_2	E_3_D_2_2
		25	1	112.24	4	E_3 _E_2_3	E_3_D_2_3
		25	1		3	E_3 _E_3_2	E_3_D_3_2
		8	0.75	76.0815	20.5	C_2 _E_1_1	C_2_D_1_1
		8	0.75	62.8069	19.5	C_2 _E_1_2	C_2_D_1_2
		8	0.75	84.4772	18.5	C_2 _E_1_3	C_2_D_1_3
		8	0.75	59.3864	17	C_2 _E_1_4	C_2_D_1_4
		15	0.75	57.4574	8.5	D_2 _E_1_1	D_2_D_1_1
		15	0.75	61.4695	12.25	D_2 _E_1_2	D_2_D_1_2
		15	0.75	52.7518	15	D_2 _E_1_3	D_2_D_1_3
		15	0.75		15.5	D_2 _E_1_4	D_2_D_1_4
		25	0.75	82.1245	3	E_2 _E_1_1	E_2_D_1_1
		25	0.75	64.2929	3	E_2 _E_1_2	E_2_D_1_2
		25	0.75	79.0039	4	E_2 _E_1_3	E_2_D_1_3
		25	0.75		4	E_2 _E_1_4	E_2_D_1_4
	Standing wave chaos	6	2	19.8624	4	B_4 _E_1_2	B_4_D_1_2
		6	2	20.7582	5	B_4 _E_1_3	B_4_D_1_3
		6	2	25.41	3	B_4 _E_3_1	B_4_D_3_1
		6	2	25.3357	3	B_4 _E_3_3	B_4_D_3_3
		6	2	24.2213	5	B_4 _E_3_4	B_4_D_3_4
		15	2	29.0011	5	D_4 _E_2_1	D_4_D_2_1
		15	2	30.9081	5	D_4 _E_2_2	D_4_D_2_2
		2	1	13.6957	23.5	A_3 _E_1_1	A_3_D_1_1
		2	1	12.6307	19.75	A_3 _E_1_2	A_3_D_1_2
		2	1	10.5999	26.5	A_3 _E_1_3	A_3_D_1_3
		2	1	10.6742	25.75	A_3 _E_1_4	A_3_D_1_4
		2	1	15.8256	6	A_3 _E_2_1	A_3_D_2_1
		2	1	12.6307	7	A_3 _E_2_2	A_3_D_2_2
		2	1	12.7298	7	A_3 _E_2_3	A_3_D_2_3
		2	1	11.9373	9	A_3 _E_2_4	A_3_D_2_4
		6	1	22.0914	3	B_3 _E_1_1	B_3_D_1_1
		6	1	19.7634	4	B_3 _E_1_2	B_3_D_1_2
		6	1	20.6302	3	B_3 _E_1_3	B_3_D_1_3
		6	1	21.3979	3	B_3 _E_1_4	B_3_D_1_4
		6	1	21.8437	4	B_3 _E_1_5	B_3_D_1_5
		6	1	17.2125		B_3 _E_2_1	B_3_D_2_1
		6	1	17.4601		B_3 _E_2_2	B_3_D_2_2
		6	1	16.197	9	B_3 _E_2_3	B_3_D_2_3
		6	1	18.8966	7	B_3 _E_2_4	B_3_D_2_4
		8	1	21.3732	4	C_3 _E_1_1	C_3_D_1_1
		8	1	22.0171	3	C_3 _E_1_2	C_3_D_1_2
		8	1	20.8283	3	C_3 _E_1_3	C_3_D_1_3
		8	1	20.7788	4	C_3 _E_1_4	C_3_D_1_4
		8	1	23.0325	4	C_3 _E_1_5	C_3_D_1_5
		8	1	17.0886	7	C_3 _E_2_1	C_3_D_2_1
		8	1	15.2312	8.5	C_3 _E_2_2	C_3_D_2_2
		8	1	19.0699	6.5	C_3 _E_2_3	C_3_D_2_3
		8	1	21.5218	7	C_3 _E_2_4	C_3_D_2_4
		25	1	35.3908	4	E_3 _E_2_1	E_3_D_2_1
		2	0.75	12.8784	13.75	A_2 _E_1_1	A_2_D_1_1
		2	0.75	14.6368	23.5	A_2 _E_1_2	A_2_D_1_2
		2	0.75	15.3798	23.75	A_2 _E_1_3	A_2_D_1_3
		2	0.75	17.9307	28	A_2 _E_1_4	A_2_D_1_4
		6	0.75	22.2895	8.25	B_2 _E_1_3	B_2_D_1_3
		6	0.75	25.4596	14.25	B_2 _E_1_4	B_2_D_1_4
		57	0.75	32.617	2	F_2 _E_1_1	F_2_D_1_1
		57	0.75	32.0474	2	F_2 _E_1_2	F_2_D_1_2
		57	0.75	30.5119	2	F_2 _E_1_3	F_2_D_1_3
		57	0.75	32.1217	3	F_2 _E_1_4	F_2_D_1_4
		57	0.5	14.934	3	F_1 _E_1_1	F_1_D_1_1
		57	0.5	14.6615	3	F_1 _E_1_2	F_1_D_1_2
		57	0.5	16.5933	3	F_1 _E_1_3	F_1_D_1_3
	Travelling waves	25	3	25.311	1.5	E_5 _E_1_2	E_5_D_1_2
		25	3	28.8773	1.5	E_5 _E_1_3	E_5_D_1_3
		57	3	17.9071	1	F_5 _E_1_1	F_5_D_1_1
		57	3	20.62	1	F_5 _E_1_2	F_5_D_1_2
		57	3	18.6241	1.5	F_5 _E_1_3	F_5_D_1_3
		2	2	21.0017	3.5	A_4 _E_3_1	A_4_D_3_1
		2	2	21.5961	3	A_4 _E_3_2	A_4_D_3_2
		6	2	20.0386	4	B_4 _E_1_1	B_4_D_1_1
		6	2	25.9549	3	B_4 _E_3_2	B_4_D_3_2
		8	2	25.8558	2	C_4 _E_3_1	C_4_D_3_1
		8	2	23.9488	2.5	C_4 _E_3_2	C_4_D_3_2
		15	2	22.6858	2	D_4 _E_1_1	D_4_D_1_1
		15	2	22.3143	2	D_4 _E_1_2	D_4_D_1_2
		15	2	21.3484	2	D_4 _E_1_3	D_4_D_1_3
		15	2	31.5025	3	D_4 _E_3_1	D_4_D_3_1
		25	2	18.2774	2	E_4 _E_1_1	E_4_D_1_1
		25	2	19.0947	6	E_4 _E_1_2	E_4_D_1_2
		25	2	15.1321	4	E_4 _E_1_3	E_4_D_1_3
		25	2	38.1894	3	E_4 _E_3_3	E_4_D_3_3
		25	2	81.6539	2	E_4 _E_3_4	E_4_D_3_4
		57	2	20.8531	5	F_4 _E_1_1	F_4_D_1_1
		57	2	21.1503	10.75	F_4 _E_1_2	F_4_D_1_2
		57	2	21.4475	13	F_4 _E_1_3	F_4_D_1_3
		57	2	33.0132	4	F_4 _E_2_1	F_4_D_2_1
		57	2	35.4156	3	F_4 _E_2_2	F_4_D_2_2
		57	2	37.595	3	F_4 _E_3_1	F_4_D_3_1
		57	2	41.1365	2.75	F_4 _E_3_2	F_4_D_3_2
		57	2	39.3534	3	F_4 _E_3_3	F_4_D_3_3
		57	2	42.9445	3	F_4 _E_3_4	F_4_D_3_4
		25	1	119.967	3	E_3 _E_3_1	E_3_D_3_1
		57	1	24.568	2	F_3 _E_2_1	F_3_D_2_1
		57	1	25.0138	2	F_3 _E_2_2	F_3_D_2_2
		57	1	20.7045	2	F_3 _E_2_3	F_3_D_2_3
		57	1	36.8272	4	F_3 _E_3_1	F_3_D_3_1
		57	1	28.6049	2	F_3 _E_3_2	F_3_D_3_2
		57	1	27.5895	2	F_3 _E_3_3	F_3_D_3_3

## Sheet: Supplementary Figure 11
S11
	height	E/D ratio	MinE	MinD
	2	2	A_4_E_2_1	A_4_D_2_1
	2	2	A_4_E_2_2	A_4_D_2_2
	2	2	A_4_E_2_3	A_4_D_2_3
	6	2	B_4_E_1_2	B_4_D_1_2
	6	2	B_4_E_1_3	B_4_D_1_3
	6	2	B_4_E_3_1	B_4_D_3_1
	6	2	B_4_E_3_3	B_4_D_3_3
	6	2	B_4_E_3_4	B_4_D_3_4
	15	2	D_4_E_2_1	D_4_D_2_1
	15	2	D_4_E_2_2	D_4_D_2_2
	2	1	A_3_E_1_1	A_3_D_1_1
	2	1	A_3_E_1_2	A_3_D_1_2
	2	1	A_3_E_1_3	A_3_D_1_3
	2	1	A_3_E_1_4	A_3_D_1_4
	2	1	A_3_E_2_1	A_3_D_2_1
	2	1	A_3_E_2_2	A_3_D_2_2
	2	1	A_3_E_2_3	A_3_D_2_3
	2	1	A_3_E_2_4	A_3_D_2_4
	6	1	B_3_E_1_1	B_3_D_1_1
	6	1	B_3_E_1_2	B_3_D_1_2
	6	1	B_3_E_1_3	B_3_D_1_3
	6	1	B_3_E_1_4	B_3_D_1_4
	6	1	B_3_E_1_5	B_3_D_1_5
	6	1	B_3_E_2_1	B_3_D_2_1
	6	1	B_3_E_2_2	B_3_D_2_2
	6	1	B_3_E_2_3	B_3_D_2_3
	6	1	B_3_E_2_4	B_3_D_2_4
	8	1	C_3_E_1_1	C_3_D_1_1
	8	1	C_3_E_1_2	C_3_D_1_2
	8	1	C_3_E_1_3	C_3_D_1_3
	8	1	C_3_E_1_4	C_3_D_1_4
	8	1	C_3_E_1_5	C_3_D_1_5
	8	1	C_3_E_2_1	C_3_D_2_1
	8	1	C_3_E_2_2	C_3_D_2_2
	8	1	C_3_E_2_3	C_3_D_2_3
	8	1	C_3_E_2_4	C_3_D_2_4
	25	1	E_3_E_2_1	E_3_D_2_1
	2	0.75	A_2_E_1_1	A_2_D_1_1
	2	0.75	A_2_E_1_2	A_2_D_1_2
	2	0.75	A_2_E_1_3	A_2_D_1_3
	2	0.75	A_2_E_1_4	A_2_D_1_4
	6	0.75	B_2_E_1_3	B_2_D_1_3
	6	0.75	B_2_E_1_4	B_2_D_1_4
	57	0.75	F_2_E_1_1	F_2_D_1_1
	57	0.75	F_2_E_1_2	F_2_D_1_2
	57	0.75	F_2_E_1_3	F_2_D_1_3
	57	0.75	F_2_E_1_4	F_2_D_1_4
	57	0.5	F_1_E_1_1	F_1_D_1_1
	57	0.5	F_1_E_1_2	F_1_D_1_2
	57	0.5	F_1_E_1_3	F_1_D_1_3

## Sheet: Supplementary Figure 12
S12
	D_c	mean	sd
	10	5.48	1.71
	20	7.52	2.27
	30	8.97	2.76
	40	10.26	3.47
	50	11.64	4.18
	60	12.21	4.15
